# Supplementary material for: Greek Translation, Cultural Adaptation and Validation of the Mini Sarcopenia Risk Assessment Questionnaire, to Evaluate Sarcopenia in Greek Elderly at a Hospital Setting
Source: Nurs Rep. 2023 Mar 3;13(1):404–11. doi: 10.3390/nursrep13010037 (PMC10058970; doi:10.3390/nursrep13010037)
Supplement: Supplementary file 1 [file nursrep-13-00037-s001.zip]

Archive with 1 entries (1 files):
- nursrep-2157270-supplementary.pdf
